# Supplementary material for: Navigating HIV self-testing: Concerns among adolescents and young people aged 15–24 years in Uganda. An exploratory qualitative study
Source: PLoS One. 2026 Feb 5;21(2):e0330000. doi: 10.1371/journal.pone.0330000 (PMC12875464; doi:10.1371/journal.pone.0330000)
Supplement: S1 File — (ZIP) [file pone.0330000.s001.zip]

Archive with 3 entries (2 files):
- Interview Guides/
- Interview Guides/FGD guide.docx
- Interview Guides/IDI Interview Guide.docx
